# Supplementary material for: Identification of a targetable KRAS-mutant epithelial population in non-small cell lung cancer
Source: Commun Biol. 2021 Apr 14;4:370. doi: 10.1038/s42003-021-01897-6 (PMC8046784; doi:10.1038/s42003-021-01897-6)
Supplement: Supplementary file 5 — Supplementary Data 2 [file 42003_2021_1897_MOESM5_ESM.xlsx]

## Sheet: Fig. 6d
	DMSO	DMSO	DMSO	PTC596	PTC596	PTC596	PTC028	PTC028	PTC028
G0/G1	55.1	52.1	51.7	7.22	4.89	5.71	8.4	10.7	6.88
S	25.6	27.6	27.5	15.1	11.5	10.7	8.57	10.6	12.2
G2M	13.1	14.5	15.4	72.3	76.2	79.6	79.2	75.5	77.4

## Sheet: Fig. 6f
	DMSO	DMSO	DMSO	PTC596	PTC596	PTC596	PTC028	PTC028	PTC028
G0/G1	63.9	63.7	61.6	29.5	25.4	27.5	25.9	25.1	6.88
S	1.8	1.72	1.91	3.35	1.83	2.49	2.68	1.52	12.2
G2M	34	34.5	36.4	66.9	72.5	70	71.2	73.4	77.4

## Sheet: Fig. 6h
Cell #	Vehicle (fluorescence)	PTC596 (fluorescence)
1	4180	518
2	3913	148
3	4854	78
4	3384	93
5	2690	79
6	1980	114
7	2120	114
8	2555	125
9	2136	119
10	2663	93
11	2398	147
12	2165	119
13	2196	171
14	2227	162
15	2254	122
16	2712	262
17	2202	305
18	2825	146
19	2781	135
20	2676	52
21	2913	47
22	3308	83
23	3097	191
24	2600	77
25	2519	193
26	2180	55
27	2156	221
28	3447	65
29	3189	283
30	3164	156
31	3137	434
32	2151	669
33	2189
34	3417
35	2620
36	2779

## Sheet: Fig. 7a
Vehicle	PTC596	PTC028
9.27	3.5	2.32512
23.24	1.27	3.27465
5.25	1.5	1.57345
6.18	2.34	1.9554
19.16	4.5	2.01098
14.48	1.39	4.16669
6.62	1.17	3.83499
22.71	1.81
5.01	2.25
21.41	2.26
11.46	0.87
5.07	0.88
3.77	2.35
4.95	6.17
8.27	8.14
7.62
9.47
4.85
26.86
33.37

## Sheet: Fig. 7f and Suppl Fig. 5b
	Days of Treatment
Vehicle	1	100	100	100	100	100	100	100	100
	3	105.4	107.4	101.7	107.4	101.2	102.1	104.6	103.6
	7	117	119.6	117.1	118.2	117.8	125.6	111.4	114.7
	10	125.1	128.3	125	128.9	130.8	132.7	127.9	125.1
	14	135.8	135.6	135.7	129	135.7	136	136.3	129.4
	17	144.5	137.9	126.1	137.9	138	143.6	143.7	132.8
	21	150.6	143.3	136.7		145.3	142.6	148.3	139
	25	154.2	159.5	138.7		147.6	149.7	152.6	141.6
	28	158.3	172.4	140	150.4	149.4	158.4	155.7	144.2
	Days of Treatment
PTC596	1	100	100	100	100	100	100	100
	3	104.7	107.2	103.5	107	105.5	102.3	103.6
	7	110.4	114	110.2	111.5	109.2	105.6	108.2
	10	108.6	117.4	118.4	103.7	96.4	106.1	115.6
	14	96.4	108.3	104.6	95.1	88.3	101.2	114.2
	17	91.1	103.8	100.2	87.6	83.7	94.3	113.8
	21	86.3	99.6	96.8	84.3	76.5	90.9	112.4
	25	79	95.8	92.3	76.7	70.1	88.7	108.6
	28	76.9	92.1	90.1	73.2	63.4	85.9	104.1
	Days of Treatment
Selumetinib	1	100	100	100	100	100	100	100	100	100	100	100	100
	3	101.8	105.7	113	106.2	105.7	106.2	105.8	104.9	103.5	104.5	103.5	104
	7	113.3	111.9	128	110.7	116.2	115.8		111.1	109.5
	10	125.4	121.4	132.1	118.5	125.8	126.2	124.1	119.8	117.2	114.7	111.6	117.5
	14	136.2	112.7	138.2	103.2	123.4	124.8	130.6	127.5	125.6	118.6	119.8	128.2
	17	125.9	94.7	144.8		131.7	121.6	131.3	138.2	133.7	121	127.4	120.3
	21	128.7	87.8	147.5		125.3	117.2	127.6	141.2	140.2	122.1	129.5	114.7
	25	132.5	87.5	158.2		114.9	128.4	125.8	146.4	142.7		125.8	110.8
	28	137.7	90.5			119.5	133.5	124.4	146.6	143.7		122.9	109
												109
	Days of Treatment
PTC596+Selumetinib	1	100	100	100	100	100	100
	3	102.8	103.6	103.6	102.6	104.2	102.6
	7	107.6	109.5	109.6	96.2	106.4	98.1
	10	101.5	107	113.2	87.3	95.5	94.6
	14	93.7	100.3	107.3	81	84	87.8
	17	85.1	94.2	101.2	75.1	74.9	82.1
	21	77.2	89.6	94.7	72.4	66.8	78.5
	25	73.8	82.5	90.2	68.7	58.4	75.3
	28	70.5	75.8	86.1	67	53.3	72.1
